# Supplementary material for: Thermodynamic Characterization of the Interaction of Biofunctionalized Gold Nanoclusters with Serum Albumin Using Two- and Three-Dimensional Methods
Source: Int J Mol Sci. 2023 Nov 25;24(23):16760. doi: 10.3390/ijms242316760 (PMC10706308; doi:10.3390/ijms242316760)
Supplement: Supplementary file 1 [file ijms-24-16760-s001.zip]

Archive with 1 entries (1 files):
- ijms-2729105-supplementary.pdf
